# Supplementary material for: Genome-wide motif predictions of BCARR-box in the amino-acid repressed genes of Lactobacillus helveticus CM4
Source: BMC Microbiol. 2017 Dec 2;17:224. doi: 10.1186/s12866-017-1125-0 (PMC5712122; doi:10.1186/s12866-017-1125-0)
Supplement: Additional file 1: Table S1. — Repressed gene expressions over 30% by adding peptides (amino acids) in CM4 (XLS 71 kb) [file 12866_2017_1125_MOESM1_ESM.xls]

## Sheet: Table S1
Table S1. Repressed gene expressions over 30% by adding of peptides in CM4.
No	ORF No	Repression (%)	Gene	Product
1	464	0.973108	dapF	Diaminopimelate epimerase
2	769	0.972545		unknown function
3	1915	0.972129	guaB	IMP dehydrogenase/GMP reductase
4	1924	0.971532		unknown function
5	1025	0.966331	paaD	Predicted metal-sulfur cluster biosynthetic enzyme
6	1013	0.959412		unknown function
7	1923	0.956839		unknown function
8	1029	0.954001	hisM	ABC-type amino acid transport system, permease component
9	1907	0.952625		unknown function
10	1024	0.936851		unknown function
11	666	0.935067		unknown function
12	724	0.931644	pepO2	Neutral endopeptidase (Endopeptidase O).
13	665	0.930379		unknown function
14	726	0.930083	potE	Amino acid transporters
15	1012	0.926924		unknown function
16	1100	0.926202	-	ABC-type uncharacterized transport systems
17	1032	0.926126	ddpA	ABC-type dipeptide transport system
18	1027	0.920688	glnQ	ABC-type polar amino acid transport system
19	1830	0.9205	-	Permeases
20	1675	0.919628	glnQ	ABC-type polar amino acid transport system
21	1026	0.917629	hisJ	ABC-type amino acid transport/signal transduction systems
22	723	0.915109		unknown function
23	1925	0.912737	rhaT	Permeases of the drug/metabolite transporter (DMT) superfamily
24	1674	0.911783		unknown function
25	514	0.910744	abcC	ABC-type metal ion transport system, ATPase component
26	1099	0.909761	med	Uncharacterized ABC-type transport system
27	469	0.907694	abgB	Metal-dependent amidase/aminoacylase/carboxypeptidase
28	467	0.906271	lysA	Diaminopimelate decarboxylase
29	1104	0.905836		unknown function
30	765	0.905532	hisM	ABC-type amino acid transport system
31	1028	0.905452	hisM	ABC-type amino acid transport system
32	513	0.895955	nlpA	ABC-type metal ion transport system
33	944	0.893443	potE	Amino acid transporters
34	768	0.891509	hisJ	ABC-type amino acid transport/signal transduction systems
35	661	0.88597	pepD	Di- and tripeptidases
36	772	0.884083		unknown function
37	1942	0.880607		unknown function
38	1926	0.880024	spr	Cell wall-associated hydrolases
39	508	0.879332	folA	Dihydrofolate reductase
40	2	0.877929	pnuC	Nicotinamide mononucleotide transporter
41	1943	0.877398		unknown function
42	1623	0.877199		unknown function
43	1113	0.877159	purK	Phosphoribosylaminoimidazole carboxylase
44	1622	0.876539		unknown function
45	1031	0.873932		unknown function
46	1101	0.873005		unknown function
47	1624	0.871976	nrdD	Oxygen-sensitive ribonucleoside-triphosphate reductase
48	766	0.871678	hisM	ABC-type amino acid transport system
49	1655	0.871397		unknown function
50	662	0.871255		unknown function
51	1756	0.8706		unknown function
52	670	0.869064		unknown function
53	1621	0.869048	-	Uncharacterized conserved protein
54	470	0.86852	dapA	Dihydrodipicolinate synthase/N-acetylneuraminate lyase
55	507	0.867892	tysY	Thymidylate synthase
56	767	0.865853	glnQ	ABC-type polar amino acid transport system
57	509	0.8615		unknown function
58	1016	0.860459		unknown function
59	515	0.858334	abcD	ABC-type metal ion transport system, permease component
60	1916	0.856429	purA	Adenylosuccinate synthase
61	468	0.855381	dapD	Tetrahydrodipicolinate N-succinyltransferase
62	770	0.854251	tra5	Transposase and inactivated derivatives
63	123	0.851864		unknown function
64	875	0.850661		unknown function
65	1753	0.850244	-	Uncharacterized conserved protein
66	1093	0.849971	ushA	5'-nucleotidase/2',3'-cyclic phosphodiesterase and related esterases
67	1219	0.849965		unknown function
68	771	0.849569		unknown function
69	738	0.849057		unknown function
70	1941	0.848734	proP	Permeases of the major facilitator superfamily
71	471	0.848593	dapB	Dihydrodipicolinate reductase
72	2015	0.845239		unknown function
73	669	0.844449		unknown function
74	2018	0.842482		unknown function
75	1838	0.842016	dgk2	Deoxyguanosine kinase
76	1755	0.841739		unknown function
77	1102	0.840324		unknown function
78	663	0.835126		unknown function
79	1103	0.830441	-	Uncharacterized ABC-type transport system
80	737	0.830238	hpt	Hypoxanthine-guanine phosphoribosyltransferase
81	1048	0.829906	gpmB	Fructose-2,6-bisphosphatase
82	2165	0.825851	add	Adenosine deaminase
83	1114	0.825538	purE	Phosphoribosylcarboxyaminoimidazole (NCAIR) mutase
84	1047	0.825254	serC	Phosphoserine aminotransferase
85	1009	0.824274	pyrD	Dihydroorotate dehydrogenase
86	1638	0.82299		unknown function
87	127	0.818793	-	Predicted amidohydrolase
88	1754	0.815741		unknown function
89	1015	0.81551		unknown function
90	125	0.815357	apbA	Ketopantoate reductase
91	126	0.814804	-	Aspartate/tyrosine/aromatic aminotransferase
92	2019	0.814275		unknown function
93	510	0.810674		unknown function
94	1112	0.809967	purC	Phosphoribosylaminoimidazolesuccinocarboxamide (SAICAR) synthase
95	678	0.805718		unknown function
96	1730	0.803718		unknown function
97	1115	0.802391	mis1	Formyltetrahydrofolate synthetase
98	1839	0.799639		unknown function
99	1918	0.798787		unknown function
100	1904	0.797954		unknown function
101	676	0.793146	-	ADP-ribose pyrophosphatase
102	874	0.792214		unknown function
103	2023	0.78659	cysE	Serine acetyltransferase
104	1046	0.783504	serA	Phosphoglycerate dehydrogenase and related dehydrogenases
105	1835	0.78224	-	Permeases
106	463	0.777266		unknown function
107	1901	0.775498	ansP; lysP	Gamma-aminobutyrate permease and related permeases; Amino acid transporters
108	671	0.774414		unknown function
109	668	0.773962		unknown function
110	677	0.773372		unknown function
111	1751	0.772645		unknown function
112	1543	0.770976	guaA	GMP synthase [glutamine-hydrolyzing]
113	698	0.768033	msrA	Peptide methionine sulfoxide reductase
114	1752	0.765804		unknown function
115	1110	0.764911	purQ	Phosphoribosylformylglycinamidine synthase I
116	675	0.764657		unknown function
117	673	0.761281		unknown function
118	876	0.761197	eis	Predicted acetyltransferase involved in intracellular survival and related acetyltransferases
119	2021	0.761087	cysK	Cysteine synthase
120	2164	0.757734	ntd	Nucleoside deoxyribosyltransferase (EC 2.4.2.6) (N-deoxyribosyltransferase).
121	121	0.755357		unknown function
122	129	0.750984		unknown function
123	700	0.750662	gloA	Lactoylglutathione lyase and related lyases
124	1902	0.748716	ansP	Gamma-aminobutyrate permease and related permeases
125	1111	0.7473	purS	Phosphoribosylformylglycinamidine (FGAM) synthase, PurS component
126	2160	0.747201	ugpB	ABC-type sugar transport system, periplasmic component
127	2027	0.745249		unknown function
128	699	0.743039		unknown function
129	1030	0.742292		unknown function
130	2032	0.741383		unknown function
131	2139	0.739401	potE	Amino acid transporters
132	485	0.734232		unknown function
133	124	0.730523		unknown function
134	1699	0.728693		unknown function
135	1900	0.72725		unknown function
136	486	0.72721	pncA	Amidases related to nicotinamidase
137	2010	0.723448	luxS	LuxS protein involved in autoinducer AI2 synthesis
138	1654	0.719959	glnQ	ABC-type polar amino acid transport system
139	576	0.71914	potE	Amino acid transporters
140	2017	0.718329	hipB	Predicted transcriptional regulators
141	1216	0.717203		unknown function
142	1637	0.712502	phnD	ABC-type phosphate/phosphonate transport system
143	2008	0.708554		unknown function
144	672	0.707226		unknown function
145	43	0.706748	ansP	Gamma-aminobutyrate permease and related permeases
146	674	0.70626	cdd	Cytidine deaminase
147	667	0.704465		unknown function
148	1780	0.703063	phnD	ABC-type phosphate/phosphonate transport system
149	2163	0.70285		unknown function
150	140	0.701246		unknown function
151	1634	0.696238	-	ABC-type phosphate/phosphonate transport system
152	1586	0.691902	guaB	IMP dehydrogenase/GMP reductase
153	1052	0.691647		unknown function
154	1743	0.690116	-	ABC-type uncharacterized transport system, periplasmic component
155	2016	0.690113	proP	Permeases of the major facilitator superfamily
156	1677	0.690007		unknown function
157	1212	0.689961		unknown function
158	739	0.689115		unknown function
159	1731	0.686948		unknown function
160	945	0.686714		unknown function
161	487	0.686288	pncB	Nicotinic acid phosphoribosyltransferase
162	477	0.68332		unknown function
163	536	0.678561	pepC2	Aminopeptidase C
164	1636	0.678478	-; glnQ	ABC-type phosphate/phosphonate transport system
165	988	0.677739	ilvE	Branched-chain amino acid aminotransferase/4-amino-4-deoxychorismate lyase
166	1941	0.676503		unknown function
167	2022	0.674817	metC	Cystathionine beta-lyases/cystathionine gamma-synthases
168	2140	0.672115	ldcC	Arginine/lysine/ornithine decarboxylases
169	1906	0.671667	potE	Amino acid transporters
170	1745	0.671255	phnK	ABC-type uncharacterized transport system, ATPase component
171	1635	0.670762	-	ABC-type phosphate/phosphonate transport system, permease component
172	132	0.670598	cspC	Cold shock proteins
173	1585	0.667676	pepE	Aminopeptidase C
174	1108	0.666638	purF	Glutamine phosphoribosylpyrophosphate amidotransferase
175	1917	0.666028	purB	Adenylosuccinate lyase
176	1744	0.661532	-	ABC-type uncharacterized transport system, permease component
177	632	0.659696		unknown function
178	646	0.652965		unknown function
179	2025	0.650834		unknown function
180	2028	0.647931		unknown function
181	194	0.645739		unknown function
182	1109	0.645618	purL	Phosphoribosylformylglycinamidine (FGAM) synthase, synthetase domain
183	1750	0.645608	rtpR	Adenosylcobalamin-dependent ribonucleoside-triphosphate reductase
184	764	0.645419	soxR	Predicted transcriptional regulators
185	289	0.638801		unknown function
186	1905	0.637694		unknown function
187	2007	0.63634		unknown function
188	313	0.627227	trmA	SAM-dependent methyltransferases related to tRNA (uracil-5-)-methyltransferase
189	1225	0.626826		unknown function
190	1855	0.621558		unknown function
191	1162	0.619116	baeS	Signal transduction histidine kinase
192	1105	0.615824	purD	Phosphoribosylamine-glycine ligase
193	950	0.615433	ddpA	ABC-type dipeptide transport system, periplasmic component
194	2009	0.614579	metE	Methionine synthase II
195	1106	0.609386		unknown function
196	1235	0.608239		unknown function
197	1678	0.607844	-	Predicted hydrolases of HD superfamily
198	484	0.60576		unknown function
199	200	0.605223		unknown function
200	109	0.602026	flgJ	Muramidase (flagellum-specific)
201	199	0.59907		unknown function
202	1107	0.597919	purM	Phosphoribosylaminoimidazole (AIR) synthetase
203	1226	0.597397		unknown function
204	1045	0.594314	emrE	Membrane transporters of cations and cationic drugs
205	1856	0.590277	mdlB	ABC-type multidrug transport system, ATPase and permease components
206	296	0.588989	uup	ATPase components of ABC transporters with duplicated ATPase domains
207	922	0.588659	plsC	1-acyl-sn-glycerol-3-phosphate acyltransferase
208	1070	0.587567		unknown function
209	223	0.586428	-	Glycerate kinase
210	122	0.585893	trmA	SAM-dependent methyltransferases related to tRNA (uracil-5-)-methyltransferase
211	139	0.581865	pyr2; pyr1; pyrR	PyrR bifunctional protein 2
212	1514	0.581535	-	GAF domain-containing protein
213	1837	0.580445	-	Transposase and inactivated derivatives
214	1885	0.580238		unknown function
215	1854	0.578029	hipB	Predicted transcriptional regulators
216	1408	0.576309	yabA	Initiation-control protein yabA.
217	1859	0.572351	kefB	Kef-type K+ transport systems, membrane components
218	1985	0.571624		unknown function
219	889	0.570574	cls	Phosphatidylserine/phosphatidylglycerophosphate/cardioli pin synthases and related enzymes
220	1071	0.566622		unknown function
221	483	0.565992		unknown function
222	887	0.565617	-	Transposase and inactivated derivatives
223	701	0.565337	-	Uncharacterized conserved protein
224	1984	0.564993		unknown function
225	1908	0.56474	-	Transposase and inactivated derivatives
226	1340	0.562518	pepQ	Xaa-Pro aminopeptidase
227	1209	0.562275		unknown function
228	1529	0.56038	-	FOG: CBS domain
229	579	0.559387	uvrC	Nuclease subunit of the excinuclease complex
230	332	0.558777	hpt	Hypoxanthine-guanine phosphoribosyltransferase
231	547	0.554759	-	Transposase and inactivated derivatives
232	143	0.553591	arsC	Arsenate reductase and related proteins, glutaredoxin family
233	1186	0.553547	thrS	Threonyl-tRNA synthetase
234	1409	0.550484	holB	ATPase involved in DNA replication
235	1732	0.550136		unknown function
236	1840	0.54939		unknown function
237	518	0.548337		unknown function
238	1410	0.547305	-	Uncharacterized protein conserved in bacteria
239	1676	0.547013	-	Transposase and inactivated derivatives
240	1691	0.544938		unknown function
241	1633	0.542892	-	Transposase and inactivated derivatives
242	1072	0.54209		unknown function
243	543	0.540805		unknown function
244	923	0.539784	cfa	Cyclopropane fatty acid synthase and related methyltransferases
245	512	0.539439	mgtA	Cation transport ATPase
246	294	0.539132	guaA	GMP synthase - Glutamine amidotransferase domain
247	1246	0.534834	-	Transposase and inactivated derivatives
248	1829	0.53459		unknown function
249	517	0.534242		unknown function
250	1407	0.533807	-	Predicted methyltransferases
251	899	0.533196	-	Transposase and inactivated derivatives
252	545	0.531595	-	Predicted membrane protein
253	755	0.531318	folB	Dihydroneopterin aldolase
254	1828	0.528832		unknown function
255	198	0.527748		unknown function
256	680	0.52657		unknown function
257	1886	0.522379	ara1	Aldo/keto reductases, related to diketogulonate reductase
258	1825	0.521015		unknown function
259	1698	0.518544		unknown function
260	692	0.517655		unknown function
261	1051	0.516026		unknown function
262	1406	0.512484	fatA	Acyl-ACP thioesterase
263	1922	0.511538	-	Uncharacterized conserved protein
264	1163	0.511414	ompR	Response regulators consisting of a CheY-like receiver domain and a winged-helix DNA-binding domain
265	548	0.508761	cbiQ	ABC-type cobalt transport system, permease component CbiQ and related transporters
266	295	0.508652		unknown function
267	2135	0.503859		unknown function
268	1095	0.503769		unknown function
269	2106	0.502441	spr	Cell wall-associated hydrolases
270	806	0.500801		unknown function
271	1256	0.494684		unknown function
272	1887	0.494303	ara1	Aldo/keto reductases, related to diketogulonate reductase
273	807	0.486002		unknown function
274	634	0.485637		unknown function
275	537	0.482671	citT	Di- and tricarboxylate transporters
276	1135	0.481254		unknown function
277	1802	0.480247	dnaA	ATPase involved in DNA replication initiation
278	1919	0.480019		unknown function
279	1255	0.474998	degV	Uncharacterized protein conserved in bacteria
280	1673	0.471323	3mgH	Putative 3-methyladenine DNA glycosylase
281	1152	0.470374		unknown function
282	138	0.468645	uraA	Xanthine/uracil permeases
283	1208	0.465106	hflC	Membrane protease subunits
284	1227	0.46326		unknown function
285	1151	0.462993		unknown function
286	1857	0.461657	-	Uncharacterized protein conserved in bacteria
287	2029	0.459402		unknown function
288	1254	0.456703		unknown function
289	1043	0.456275		unknown function
290	1411	0.455628	tmk	Thymidylate kinase
291	1670	0.450895	ada	Methylated DNA-protein cysteine methyltransferase
292	1843	0.449859	nagB	Glucosamine-6-phosphate deaminase
293	1245	0.445933	rluA	Pseudouridylate synthases, 23S RNA-specific
294	1858	0.443493		unknown function
295	80	0.438609		unknown function
296	951	0.438574	dppC	ABC-type dipeptide/oligopeptide/nickel transport systems
297	1739	0.431652	ara1	Aldo/keto reductases, related to diketogulonate reductase
298	845	0.431458		unknown function
299	1149	0.428876	-	Predicted N-acetylglucosamine kinase
300	953	0.426743	appF; dppD	ABC-type oligopeptide transport system
301	1230	0.426342	trxA	Thiol-disulfide isomerase and thioredoxins
302	462	0.4261		unknown function
303	1253	0.425794		unknown function
304	2137	0.425236		unknown function
305	368	0.423383		unknown function
306	1742	0.42244	-	Predicted hydrolase (HAD superfamily)
307	1846	0.418798		unknown function
308	2146	0.418307	ansB	L-asparaginase/archaeal Glu-tRNAGln amidotransferase subunit D
309	170	0.41385	rfe	UDP-N-acetylmuramyl pentapeptide phosphotransferase
310	2059	0.412538		unknown function
311	1582	0.412253		unknown function
312	104	0.411522		unknown function
313	1853	0.410749		unknown function
314	8	0.410049	malK; potA	ABC-type sugar transport systems
315	1309	0.409309	pgpB	Membrane-associated phospholipid phosphatase
316	1388	0.408476		unknown function
317	1234	0.405633		unknown function
318	756	0.40533	fokE	Bifunctional protein folKE
319	1725	0.404988		unknown function
320	1892	0.40271		unknown function
321	1595	0.402244	lytR	Transcriptional regulator
322	650	0.401328	recQ	Superfamily II DNA helicase
323	1530	0.399249		unknown function
324	1527	0.397008	pth	Peptidyl-tRNA hydrolase
325	952	0.39481	dppB	ABC-type dipeptide/oligopeptide/nickel transport systems
326	550	0.391814		unknown function
327	1740	0.390619		unknown function
328	691	0.387938	lytT	Response regulator of the LytR/AlgR family
329	1845	0.386888	-	Predicted membrane protein
330	1981	0.38634	glcU	Putative glucose uptake permease
331	2141	0.383623	galU	UDP-glucose pyrophosphorylase
332	809	0.383299		unknown function
333	991	0.383159	-	Predicted membrane protein
334	1708	0.382208		unknown function
335	687	0.380941		unknown function
336	1096	0.380353		unknown function
337	1864	0.380262		unknown function
338	1377	0.377868		unknown function
339	921	0.375248		unknown function
340	366	0.372309	-	ACT domain-containing protein
341	564	0.367338	dtd	D-Tyr-tRNAtyr deacylase
342	482	0.365916		unknown function
343	18	0.36552	putA	NAD-dependent aldehyde dehydrogenases
344	1671	0.36287	terC	Membrane protein TerC, possibly involved in tellurium resistance
345	808	0.360925		unknown function
346	2094	0.360676		unknown function
347	246	0.354389	malY	Bifunctional PLP-dependent enzyme with beta-cystathionase and maltose regulon repressor activities
348	763	0.352756		unknown function
349	197	0.35201		unknown function
350	208	0.351574	-	Predicted Na+/dicarboxylate symporter
351	1737	0.349849		unknown function
352	1726	0.34819		unknown function
353	1252	0.346748	citG	Probable 2-(5''-triphosphoribosyl)-3'-dephosphocoenzyme-A synthase
354	799	0.343798		unknown function
355	1982	0.341266		unknown function
356	825	0.339468	-	Uncharacterized protein conserved in bacteria
357	1953	0.338603	proP	Permeases of the major facilitator superfamily
358	1272	0.336323		unknown function
359	201	0.33591	deoR	Transcriptional regulator
360	954	0.335521	dppD	ABC-type dipeptide/oligopeptide/nickel transport system
361	721	0.333409		unknown function
362	1663	0.332911	-	Predicted secreted protein
363	1689	0.332026	lemA	Uncharacterized conserved protein
364	1850	0.331549	-	Uncharacterized conserved protein
365	1609	0.330158		unknown function
366	633	0.329325		unknown function
367	800	0.326286		unknown function
368	1738	0.326273	fusA	Translation elongation factors (GTPases)
369	990	0.32326	-	Uncharacterized protein, 4-oxalocrotonate tautomerase homolog
370	1590	0.321543		unknown function
371	1847	0.321378		unknown function
372	635	0.318609	mdlB; cydC; sunT	ABC-type multidrug transport system
373	971	0.315261	rpoZ	DNA-directed RNA polymerase omega chain
374	1593	0.311716		unknown function
375	1231	0.311289	trmB	tRNA (guanine-N(7)-)-methyltransferase
376	516	0.309771		unknown function
377	655	0.30868		unknown function
378	9	0.308259	ugpA	ABC-type sugar transport systems, permease components
379	989	0.307642	y552	Hypothetical protein HI0552.
380	1270	0.307337		unknown function
381	657	0.306628	-	Predicted membrane protein
382	1526	0.306176	mfd	Transcription-repair coupling factor (superfamily II helicase)
383	1987	0.303801	fabZ	(3R)-hydroxymyristoyl-[acyl carrier protein] dehydratase
384	30	0.303273		unknown function
385	1535	0.303045		unknown function
386	398	0.301734		unknown function
387	193	0.301659	potE	Amino acid transporters
388	1317	0.300984		unknown function
389	1463	0.300933	gpmB	Fructose-2,6-bisphosphatase
390	23	0.300485	rimL	Acetyltransferases, including N-acetylases of ribosomal proteins
